# Supplementary material for: Differentiation of Morphological Traits and Genome-Wide Expression Patterns between Rice Subspecies Indica and Japonica
Source: Genes (Basel). 2023 Oct 21;14(10):1971. doi: 10.3390/genes14101971 (PMC10606143; doi:10.3390/genes14101971)
Supplement: Supplementary file 1 [file genes-14-01971-s001.zip]

Archive with 2 entries (2 files):
- Supplemental Figure S1-proofreading.pdf
- Supplemental Table S1-proofreading.xls
